# Supplementary material for: Development of Mode-Switchable Touch Sensor Using MWCNT Composite Conductive Nonwoven Fabric
Source: Polymers (Basel). 2022 Apr 11;14(8):1545. doi: 10.3390/polym14081545 (PMC9031523; doi:10.3390/polym14081545)
Supplement: Supplementary file 1 [file polymers-14-01545-s001.zip]

Archive with 3 entries (3 files):
- polymers-1609309 supplementary material.pdf
- polymers-1609309 Video S1.mp4
- polymers-1609309 Video S2.mp4
